# Supplementary material for: Intermittent theta burst stimulation (iTBS) combined with working memory training to improve cognitive function in schizophrenia: study protocol for a randomized controlled trial
Source: Trials. 2020 Jul 29;21:683. doi: 10.1186/s13063-020-04563-0 (PMC7387875; doi:10.1186/s13063-020-04563-0)
Supplement: Supplementary file 2 — Additional file 2. Funding Documentation: National Natural Science Foundation of China General Projects. [file 13063_2020_4563_MOESM2_ESM.zip]

Archive with 2 entries (2 files):
- attached file 1 (Funding Documentation-English edition).doc
- attached file 1 (Funding Documentation-original edition).pdf
